# Supplementary material for: Effect of Precursors on the Electrochemical Properties of Mixed RuOx/MnOx Electrodes Prepared by Thermal Decomposition
Source: Materials (Basel). 2022 Oct 25;15(21):7489. doi: 10.3390/ma15217489 (PMC9655995; doi:10.3390/ma15217489)
Supplement: Supplementary file 1 [file materials-15-07489-s001.zip]

Archive with 1 entries (1 files):
- materials-1937397-supplementary.pdf
